# Supplementary material for: Colorectal Cancer Apoptosis Induced by Dietary δ-Valerobetaine Involves PINK1/Parkin Dependent-Mitophagy and SIRT3
Source: Int J Mol Sci. 2021 Jul 29;22(15):8117. doi: 10.3390/ijms22158117 (PMC8348679; doi:10.3390/ijms22158117)
Supplement: Supplementary file 1 [file ijms-22-08117-s001.zip]

Archive with 1 entries (1 files):
- ijms-1305377-supplementary.pdf
